# Supplementary material for: Isothermal Adsorption Properties for the Adsorption and Removal of Reactive Blue 221 Dye from Aqueous Solutions by Cross-Linked β-Chitosan Glycan as Acid-Resistant Adsorbent
Source: Polymers (Basel). 2018 Nov 30;10(12):1328. doi: 10.3390/polym10121328 (PMC6401849; doi:10.3390/polym10121328)
Supplement: Supplementary file 1 [file polymers-10-01328-s001.zip]

Archive with 4 entries (2 files):
- polymers-387037.si.proofdone/
- polymers-387037.si.proofdone/polymers-387037-supplementary/
- polymers-387037.si.proofdone/polymers-387037-supplementary/Chiu-3 Supporting Information (polymers-387037) 27-Nov-2018.docx
- polymers-387037.si.proofdone/polymers-387037-supplementary/Chiu-4 Video S1 (polymers-387037) 27-Nov-2018.mp4
